# Supplementary material for: ENT-A010, a Novel Steroid Derivative, Displays Neuroprotective Functions and Modulates Microglial Responses
Source: Biomolecules. 2022 Mar 9;12(3):424. doi: 10.3390/biom12030424 (PMC8946810; doi:10.3390/biom12030424)
Supplement: Supplementary file 1 [file biomolecules-12-00424-s001.zip]

Archive with 1 entries (1 files):
- biomolecules-1548210-supplementary.pdf
